# Supplementary material for: Cont-ID: detection of sample cross-contamination in viral metagenomic data
Source: BMC Biol. 2023 Oct 13;21:217. doi: 10.1186/s12915-023-01708-w (PMC10576407; doi:10.1186/s12915-023-01708-w)
Supplement: Supplementary file 2 — Additional file 2: Dataset A. Index for dataset A. Dataset B. Index for dataset B. Dataset C. Index for dataset C. Dataset D. Index for dataset D. Dataset E. Index for dataset E. Dataset F. Index for dataset F. Dataset G. Index for dataset G. Dataset H. Index for dataset H. Dataset I. Index for dataset I. Dataset J. Index for dataset J. [file 12915_2023_1708_MOESM2_ESM.xlsx]

## Sheet: Dataset A
Sample	Total Reads Nr.	BanMMV	BSCAV	BSGFV	BSIMV	BSMYV	BSOLV	BBrMV	BBTV	CMV	BYDV		TotalRNA Musa
ITC1543.2	8,810,655	1								1				Infection
1543-21A-3	7,655,042												Alien input used : BYDV
ITC1543-22B	8,268,412	1
1543-22A-3	7,616,995
1543-22B-3	8,123,347
ITC1723-3	8,000,523	1		38		114	662				6
ITC1783-3	8,232,589	720		107	419	589	72			1	4
1799-3	8,732,673
ITC1817-3	8,400,304		2		2	19	41				2
ITC1827-3	8,712,561		1		16479					3
ITC1831-3	7,126,841	800		16	6	41	29
ITC1833-3	8,560,110									8	6
ITC1840-3	8,052,917					1		2
ITC1843-3	9,624,264		1		65163					5
ITC1843-4	8,872,801				57051		3			2
ITC1845-3	8,082,132										6
ITC1845-BIS	7,938,232										6
ITC1852-3	10,340,172	3593		2		59	485
ITC1855-3	8,214,151	5139		36		162	5453			1
WHPlus3B1	7,115,678									7	206445
WHPlus1-3	4,926,590				4					1	244238
WHPlus2-3	4,886,391										31863
WHPlus3-B3	4,678,326									4	365470
Mix1-3	9,089,951	4				141	2	520		12216
Mix2-3	9,636,025	1149				2285	10	83835	154	51282
Mix-3B1	9,017,592	396	2	11	46	2497	29	223663	46	230823
Mix-3B3	8,020,167	774	4	16	58	4122	104	257855	39	2560

## Sheet: Dataset B
Sample	Total Reads Nr.	BanMMV	BSCAV	BSGFV	BSIMV	BSMYV	BSOLV	BBrMV	BBTV	CMV	BYDV		TotalRNA Musa
Sample A	10,760,284								34301		1			Infection
Sample B	9,925,446					76	797	8			2		Alien input used : BYDV
Sample C	10,410,020					16	17			69111	34
Sample D	9,956,124							49	233	9
Sample E	10,023,848					22	15				9
Sample F	10,800,688		1					9	1060
Sample G	11,379,224	682		13	5	29	26			182826	242
Sample J	9,969,766	22271		12	49	54	41	336			57
Sample EM1	10,134,932					18	7				151
Sample EM2	10,387,206										26
Sample EM4	9,821,684	14	2	261	1	5	603	14		1000000
Sample 1	9,974,264			1		47	633			6	30
Sample 6	10,203,746		19	3389	7491	13	18			15	40
Wheat control -1	6,888,958										376701
Wheat control -2	10,532,648						2				716000
Wheat control -3	11,076,742		185	61	57	5	4			60	800000
Negative control -1	9,629,698		11	29	90	91	2				67
Negative control -2	10,759,656		3	10	1		14			37	51
Negative control -3	10,739,684										17

## Sheet: Dataset C
Sample	Total Reads Nr.	BanMMV	BSCAV	BSGFV	BSIMV	BSMYV	BSOLV	BBrMV	BBTV	CMV	BYDV		TotalRNA Musa
ITC0146	12,309,622			40		111	8				6			Infection
ITC0148	10,479,900			8		95	123				8		Alien input used : BYDV
ITC1498	7,099,966			6		87	112			411	1
ITC1565	7,043,406			3		70	184			402	4
ITC1607	7,963,780			2	7	22	12
ITC1847	8,587,532			6		63	5335
ITC1859	8,867,318	1742		5		58	1644				2
ITC1859 Old kit	10,560,962	681		5		39	867				143
ITC1861	8,953,048	1431		16		52	1573
ITC1863	9,672,622	453		13	1	50	14
ITC1867	9,624,386	732		18	1	64	2919
ITC1867 Old kit	11,309,014	219		12		37	1629				9
Sample 2	10,009,300		13077								5
Sample 3	7,572,832		40			2568	12				2
Sample 4	9,185,130		10			5					1
Sample 5	9,786,650		10			22	17				1
Sample J	9,844,928	3849	110	26	184	200	99	542813			4
Sample EM4	11,719,374	1057	1	8	10	28	316	89		2627	1
BBrMV2 No.208	10,957,512							4672			2
BBrMV3 No.58	10,510,534							2222			36
BBrMV4 No.15	8,925,132							7605			5
BSOLV1 No.10	9,008,568						2195	7			7
BBTV No.9.58.2	9,626,270								644		34
Wheat control	9,129,442										209552
Positive control	9,058,188	206		7	8	11	861	8765	81	36247	5
Positive control Old kit	11,857,342	177		3	8	17	592	12510	63	21168	8
Negetive control	10,257,182										15

## Sheet: Dataset D
Sample	Total Reads Nr.	BanMMV	BSCAV	BSGFV	BSIMV	BSMYV	BSOLV	BBrMV	BBTV	CMV	BYDV		TotalRNA Musa
ITC1845	10896146													Infection
ITC1880	13402126			1	9	18	258				3		Alien input used : BYDV
ITC1892	13950630
ITC1905	10383570
ITC0103	13298532			4		86	8
ITC0759	10120612		18	8		85	1016
ITC1489	11146330				1	55	6745
ITC1601	12004808			577		55	2
ITC1705	15597574			8		75	5
ITC1894	13619238
ITC1536	12866814			1	1	59	4	11
ITC1918	11575674						1
ITC1920	11499012						1
ITC0018	10639516		21	11		70	1433
ITC0030	9889872			29		176	27
ITC1599	12087462			41	80	127	22
ITC1709	11098156			7		86	3
ITC1730	10212064			22	37	148	53
ITC0353	11716836			18		91	11280
Negative control	11626046
Positive control	13172394	203		11	23	57	289	18243	442	1074
BYDV-1	10198948										35287
Negative control-2	12296594			6		45	319
Positive control -2	14047694	59	10				689	521	109	932	69
BYDV-2	14074674										65576
PepMV	14035594						2
PhCMoV	10490544							2		4

## Sheet: Dataset E
Sample	Total Reads Nr.	BanMMV	BSCAV	BSGFV	BSIMV	BSMYV	BSOLV	BBrMV	BBTV	CMV	BYDV		SmallRNA Musa
ITC1543-2-3	8690943										1			Infection
1543-21A-3	10213554												Alien input used : BYDV
1543-21B-3	10094094
1543-22A-3	9514609
1543-22B-3	9772448
ITC1723-3	9446851		1			3	28
ITC1739-3	7965444					3
ITC1770-3	9581205										1
ITC1783-3	9141030	1		1	6	12	1
1799-3	8770611
ITC1817-3	9162159										3
ITC1817-BIS	9444632										1
ITC1827-3	9396627				313	1				21
ITC1831-3	9111333	1									1
ITC1831-BIS	9615560					1
1833-3	9922241
1840-3	8795144
ITC1843-3	9536900				3576						1
ITC1843-4	9774537				2894
1845	9520489
1845-BIS	10433561
ITC1852-3	9967674	4				1	8				5
ITC1855-3	9596416	27	3	2		4	585
WHPlus3B1	8881998										7874
WHPlus1-3	9126462										5249
WHPlus2-3	8347574										4765
WHPlus3-B3	8485606										3826
Mix1-3	9173142	1			1	299	2	268	5	8996
Mix2-3	11285911					60		7	2	497
Mix-3B1	10577418	2			1	212	1	2290	10	6946
Mix-3B3	9500350	3		1	2	245	2	1230	2	40	2

## Sheet: Dataset F
Sample	Total Reads Nr.	BYDV	BanMMV	BBrMV	CMV		DsRNA Musa
Tag001-Apple	5117274							Infection
Tag004-Apple	6254848						Alien input used : BYDV
Tag007-Apple	2780316
Tag013-Apple	1633270
Tag015-Apple	3365564
Tag016-Apple	2327858
Tag018-Apple	1050132
Tag044-Apple	8838800
Tag078-Apple	2397634
Tag084-Apple	6623376
Tag095-Apple	2950408
Tag001-Banana	1893986	5	21
Tag004-Banana	8438
Tag007-Banana	4346624	14	91	3
Tag013-Banana	4785918	23	1	4111
Tag015-Banana	3640074	37			2241
Tag016-Banana	616010	1
Tag018-Banana	1344266	22		6
Tag044-Banana	3360290	11		8	1
Tag084-Banana	8779928			2	1
Tag095-Banana	4674608	44499		2

## Sheet: Dataset G
	MT007	MT008	MT011	MT012	MT015		Plant Mix (Gauthier et al., 2022)
Host	Citrus	Citrus	Citrus	Iris	Strawberry			Infection
Cherry rasp leaf virus RNA1	7	17	30	13374	6		Alien input used : CTV (Citrus tristeza virus)
Cherry rasp leaf virus RNA2	4	14	21	12697	3
Citrus endogenous paratrovirus	226	607	129	-	-
Citrus tristeza virus	178	104	112730	32	39
Citrus virus A RNA1	802	750	1	-	-
Citrus virus A RNA2	1272	336	-	-	-
Citrus viroid III	35	12	-	-	-
Citrus viroid VI	-	-	80	-	-
Hot stunt viroid	28	6	42	-	-
Iris severe mosaic virus	16	30	39	38004	5
Maiwe dwarf mosaic virus	4	22	10	6	15
Pennisetum mosaic virus	-	2	-	-	1
Potato black ringspot virus RNA1	1	3	5	2459	-
Potato black ringspot virus RNA2	1	3	2	1679	1
Sorghum mosaic virus	2	21	2	2	1
Strawberry mottle virus RNA1	101	39	69	27	17672
Strawberry mottle virus RNA2	152	69	86	45	24368
Strawberry vein binding virus	65	27	50	23	14065
Surgancane mosaic virus	-	14	3	1	5
Tobacco ringspot virus RNA1	163	296	397	336344	168
Tobacco ringspot virus RNA2	219	349	522	408135	175
Total Reads Nr.	76998266	78184494	77084932	75039430	77234994

## Sheet: Dataset H
Sample	Total Reads Nr.	HRV	RSV	HCoV	MV	IBV	IAV	HBoV	AdV	HHV-6B	CMV	HMPV	HPIV	EBV	MS2		Human (Bal et al 2018)
Virome 1	318490	18411			1										146			Infection
Virome 2	752382	41724			2		10		2						122		Alien input used : MV (Measles Virus)
Virome 3	341716	6571			3		1		1						274
Virome 4	2308872	301			18									56	607
Virome 5	3413014		75657	30				5		1		1			96
Virome 6	3288586		81		23		8								2276
Virome 7	504694											25804			104
Virome 8	1346794		6	48462		1	6		717						759
Virome 9	105126			14566											14
Virome 10	6052840			15090			6			358					946
Virome 11	854146			35						13					3
Virome 12	4753862			967	7		6				1				3724
Virome 13	2202802		3		181258		5		4448						1149
Virome 14	957932	79	3		2	32440			11						276
Virome 15	1483768						15121	7							135
Virome 16	4324040				1		694					1			2560
Virome 17	1321028				2		218	12	1				2		123
Virome 18	1629720							38598				1			16
Virome 19	3752806							7			3				6
Virome 20	6049420						4		1356580						48
Virome 21	3484294				17										1729
Virome 22	2906886				11			63	313	14262		1			515
Virome 23	21886258							2892985			468				4
Virome 24	18949424		2				1	2595555				6425			310
Virome 25	16748330	25						8	1910	1	19377		9869		30
Virome 26	1931368	174917	315						71						78
Virome 27	9430240								8				2	68	5
Virome 28	973720	166			1			4						1867	81
Virome 29	4198768				16			7		3					644
Virome 30	9785596	411			7		14	2		1	2				397
Virome 31	2147046						4	215		1					58
Virome 32	3373014				2	24	1	10							466
Virome 33	1644960				3	6	9			1					253
Virome 34	4060404		1		11	10	4	4		1	17		4		356
Virome 35	5106318				5	52	24	393		2					596
Virome 36	2961656	3			26			2403		4					461
Virome 37	3753702	82													2
Virome PC	3520902				4		1	26		3					2190
Virome NC	20486							1

## Sheet: Dataset I
Sample Name	Total Reads Nr.	Adv	HBoV	HKU1	NL63	HPIV4	IAV	IBV	MPV	PIV1	RSV	RV	Tissue	SRR No.		Human (Boheemen et al 2019)
s061-L001	790172	2				1			1	50243		13	Human: nasopharyngeal washing	SRX6715206			Infection
s062-L001	595752								231			7	Human: nasopharyngeal washing	SRX6715205		Alien input used : RSV (Respiratory Syncytial Virus)
s063-L001	239856			9	4156							4	Human: BAL	SRX6715208
s064-L001	1245866											24415	Human: sputum	SRX6715207
s065-L001	637874				14		1025		5	36		8	Human: nasopharyngeal washing	SRX6715210
s066-L001	4679780	451							4	8	1	7	Human: nasopharyngeal washing	SRX6715209
s067-L001	267450			4		8965						1	Human: sputum	SRX6715212
s068-L001	23446916		11								4	20	Human: nasopharyngeal washing	SRX6715211
s069-L001	644712								1916			14	Human: nasopharyngeal washing	SRX6715214
s070-L001	340904							5635				8	Human: nasopharyngeal washing	SRX6715213
s071-L001	552392					4						8	Human: nasopharyngeal washing	SRX6715218
s072-L001	723548										58	87	Human: nasopharyngeal washing	SRX6715217
s073-L001	731370							3757			1	6	Human: nasopharyngeal washing	SRX6715220
s074-L001	2005534										19732	8	Human: nasopharyngeal washing	SRX6715219
s075-L001	2643142	3				14		71196				21	Human: nasopharyngeal washing	SRX6715222
s076-L001	38764096							1		3		27	Human: throath swab	SRX6715221
s077-L001	901830	4										10	Human: nasopharyngeal washing	SRX6715224
s078-L001	3559436							1			12	10	Human: BAL	SRX6715223
s079-L001	2738934											7	Human: broncheal washing	SRX6715216
s080-L001	883850			952				1				16	Human: nasopharyngeal washing	SRX6715215
s081-L001	2182594											7442	Human: nasopharyngeal washing	SRX6715225
s082-L001	722520		373					1				36	Human: nasopharyngeal washing	SRX6715226
s083-L001	1436888					3	604					17	Human: nasopharyngeal washing	SRX6715227
s084-L001	844422							1			20037	16	Human: nasopharyngeal washing	SRX6715228
s085-L001	865866		1							3		24717	Human: nasopharyngeal washing	SRX6715229

## Sheet: Dataset J
Sample name	Total Reads Nr.	HRV-A	HRV-C	EchoE6	HCoV HKU1	InfA H1N1	InfB	HMPV	HRSV	MeV	HPIV-3	HCMV	EBV	HSV1		Human (Li et al 2020)
01	502840								1180		4	1071		22			Infection
02	2188934	24	25240					30	353			167		135		Alien input used : EchoE6
03	219768	860	3					2	4					38
04	4368146	18	26					11	134826			974		111
05	621922	4						1498	26			6		21
06	7307292							460			2736	4		128
07	6549910		1					41818		6	304	17	5	161
08	3206972	4	2499					29385		6442	235083	708	2	120
09	4251086							34		2	187		6	120
10	6648072		6					53	2	16	350		1962	370
11	24036					10								4
12	19640464					1			1	2	6			419
13	8248790							2	3		4	3		1017
14	13558566								2		4			231
15	2441010	22				1		2				1045		766
16	1933530					1					2			65
17	48174900			76							1			12
18	61734292			308			4			116				112
19	49337376			84		1	716				2			3
20	41266108			89		74
21	50221614			67
22	13016322			17581										2
23	14297090	4		72			2							2
24	2569550			4			20
25	47669606			94			95							4
26	43133342			75			83	3						1
27	51128376					9		41
28	10784746					2		21						1
29	38318966		76			7		30
30	24164252				20	6		397						1
31	29242296					8		35				21		10
32	47963124					8		31
33	31494018					6	128	23
34	8479078							10810						50
35	14283684	37					69	14	3
36	30535558	35	58		1374		1	19	1		1
37	10131942	38			17		1	26	2		2	1		13
38	44536868	38					827	22	5		1793
39	24804686	32726						21588	2		3	43		1
40	43962316	35					2	1483	3					1
41	45861956	39		28	1		34	25	4		2	1		2
42	9104656	6					40	4
43	53915312	45					2	17	3069		3	1
44	13033758	43					1	7	2
45	40777754	46						12	3		1			1
46	34601802	19						6	2		2			1
47	47708064	37					46	16	4		2
48	37040566					11	1	7876						2
C1	491800	8												1
C2	18833786													3
C3	57190058													1
C4	62780544													14
C5	51078216													4
C6	47387148													7
C7	14708970													5
